# Supplementary material for: Trigger Thumb, Trigger Finger and Clasped Thumb
Source: Children (Basel). 2024 Mar 1;11(3):294. doi: 10.3390/children11030294 (PMC10969764; doi:10.3390/children11030294)
Supplement: Supplementary file 1 [file children-11-00294-s001.zip]

Archive with 3 entries (3 files):
- Video S1 - trigger thumb.mp4
- Video S2 - trigger finger.mp4
- Video S3 - trigger finger surgery.mp4
